# Supplementary material for: Hybrid deep modeling of a CHO-K1 fed-batch process: combining first-principles with deep neural networks
Source: Front Bioeng Biotechnol. 2023 Sep 8;11:1237963. doi: 10.3389/fbioe.2023.1237963 (PMC10515724; doi:10.3389/fbioe.2023.1237963)
Supplement: Supplementary file 1 [file Table1.xlsx]

## Sheet: Header
	Hybrid deep modeling of a CHO-K1 fed-batch process: combining First-Principles with deep neural networks
	José Pinto1, João R. C. Ramos1, Rafael S. Costa1, Sergio Rossell2, Patrick Dumas2, Rui Oliveira1*
	1 LAQV-REQUIMTE, Department of Chemistry, NOVA School of Science and Technology, NOVA University Lisbon, 2829-516 Caparica, Portugal
	2 GSK, 89 rue de l'Institut, 1330 Rixensart, Belgium
	*Correspondence:
	Rui Oliveira
	rmo@fct.unl.pt

## Sheet: CHO synthetic DoE
Experiment	Pre induction miu	Post induction
number	setpoint (1/h)	feed rate (L/h)
1	0.00146447	0.0043934
2	0.00146447	0.0256066
3	0.00853553	0.0043934
4	0.00853553	0.0256066
5	0	0.015
6	0.01	0.015
7	0.005	0
8	0.005	0.03			X	mAB	ALA	ARG	ASN	ASP	CYS	EGLC	EGLN	EGLU	EPYR	GLY	HIS	ILE	LAC	LEU	LYS	MET	NH4	PHE	PRO	SER	THR	TYR	VAL
9	0.005	0.015			(g/L)	(g/L)	(g/L)	(g/L)	(g/L)	(g/L)	(g/L)	(g/L)	(g/L)	(g/L)	(g/L)	(g/L)	(g/L)	(g/L)	(g/L)	(g/L)	(g/L)	(g/L)	(g/L)	(g/L)	(g/L)	(g/L)	(g/L)	(g/L)	(g/L)
					0	0	0	29.71	0	0	3.32	1892.8	23.53	0	39.67	0	11.73	46.96	0	27.71	1.02	3.57	0	23.89	41.31	72.97	32.12	0	56.21

## Sheet: CHO synthetic data
Time	X	mAB	ALA	ARG	ASN	ASP	CYS	EGLC	EGLN	EGLU	EPYR	GLY	HIS	ILE	LAC	LEU	LYS	MET	NH4	PHE	PRO	SER	THR	TYR	VAL	V	Feed Rate	Experiment
(h)	(g/L)	(g/L)	(g/L)	(g/L)	(g/L)	(g/L)	(g/L)	(g/L)	(g/L)	(g/L)	(g/L)	(g/L)	(g/L)	(g/L)	(g/L)	(g/L)	(g/L)	(g/L)	(g/L)	(g/L)	(g/L)	(g/L)	(g/L)	(g/L)	(g/L)	(L)	(L/h)	-
0	4	0	1.11	6.06	11.17	4.47	2.5	72.55	6.21	0.97	0.23	0.65	1.5	8.17	5.22	10.84	5.75	2.23	2.12	3.42	8.98	10.7	5.2	2.32	7.62	0.27	0.000586645	1
12	8.32027	50.2067	2.03556	8.7377	10.872	4.00382	2.42528	0	6.86479	0.839729	4.56447	0	1.80597	9.6795	11.0515	9.39875	5.77271	2.23612	5.61793	4.14705	9.33347	8.16108	5.60842	2.31044	9.87468	0.27704	0.000587505	1
24	5.96026	114.116	1.83033	6.80292	10.09	3.29203	2.59332	236.922	4.41677	0.73754	0.334054	0.28293	1.42073	7.4698	13.6931	10.6984	4.3282	2.00448	10.4411	4.7823	10.4415	13.5474	3.45926	2.01139	9.93369	0.284091	0.000588366	1
36	12.468	34.2226	4.01325	4.59122	8.42379	2.57574	2.01015	231.434	2.92865	0.655969	1.92088	1.00325	1.42723	7.26074	20.8245	12.1406	4.8384	2.05767	9.9027	2.96366	10.8305	10.0251	4.10631	1.9161	18.0823	0.291153	0.000589228	1
48	14.586	72.4285	5.56398	5.78924	7.5392	0.977585	2.31631	215.042	3.19212	0.667815	2.18793	1.79361	2.42947	13.5656	19.5025	12.4492	3.91506	2.0905	10.3707	3.80747	12.7545	17.4608	3.8038	1.68725	8.2471	0.298226	0.000590092	1
60	15.1446	50.882	8.25226	5.32372	5.44094	0	2.19283	244.151	4.26814	0.702903	1.91085	2.76667	0.104622	11.9113	18.8665	10.1374	3.90826	2.38021	15.6298	4.76312	12.3049	12.0175	4.53161	1.5874	7.19661	0.305309	0.000590956	1
72	17.7673	0	10.5075	10.437	4.16702	0	2.02871	205.451	3.54733	0.913986	4.45454	0	2.1284	12.4341	18.2154	10.9902	3.76069	1.90129	16.6754	5.71943	16.2838	17.0339	5.00554	1.47915	9.94371	0.312404	0.000591822	1
84	20.0806	20.571	12.1918	5.98764	3.64372	0.35963	2.43505	397.213	2.94491	1.14118	4.81779	3.20095	0.972103	15.4848	13.2274	11.9294	3.68212	2.22267	26.9293	7.17453	13.8308	9.5913	3.99737	1.22599	10.863	0.319509	0.00059269	1
96	24.1131	0	11.1169	9.17903	2.6864	0	2.43195	398.806	2.88622	1.11974	10.61	5.48374	1.65505	16.9799	10.4102	12.3218	3.03002	2.19891	27.6915	6.82908	18.7412	15.3359	4.29246	1.15421	15.5114	0.343996	0.0043934	1
108	21.3334	937.612	11.96	9.93851	2.43738	0.245275	2.29893	534.705	4.78274	0.732176	11.0723	3.60168	1.06104	20.3054	8.20132	14.4292	2.60729	2.18871	27.848	10.4837	16.5426	18.2012	6.81786	0.609834	20.5841	0.396717	0.0043934	1
120	14.7149	1079.14	10.8325	13.245	0	0.0331126	2.05174	865.803	5.10766	0.801411	12.4912	6.43622	2.17302	25.6654	5.59342	15.8533	1.53508	2.13731	24.9883	11.2273	21.4972	16.0005	8.07894	0.284791	24.1651	0.449438	0.0043934	1
132	18.295	1078.59	11.0744	12.13	0.182388	0.359821	2.62024	839.544	7.27686	0.844437	20.214	6.90522	2.80559	27.3817	1.43587	15.3196	1.59936	2.40631	27.9156	13.3407	22.0286	23.0759	8.02297	0.382462	29.3851	0.502158	0.0043934	1
144	13.8724	1016.3	12.049	12.3064	0	0	2.54536	901.113	6.21626	0.812675	21.3857	9.30871	3.56394	27.7192	1.44098	17.3278	1.62046	2.54741	25.8745	13.3038	25.5102	31.401	7.37946	0.0608787	31.6215	0.554879	0.0043934	1
156	11.4144	781.565	13.1692	13.2373	0	0	2.48687	1006.51	9.70617	1.14643	20.0089	13.2311	2.87839	27.1065	0.662875	15.6541	1.39872	2.35718	25.4577	13.3697	26.9671	31.7867	4.88275	0.0233505	34.8087	0.6076	0.0043934	1
168	11.0378	1011.84	10.3892	16.9257	0	0	2.61244	1023.4	10.0915	1.14424	18.7504	13.7681	4.26719	28.6456	1.34026	20.6497	1.60273	2.76261	23.7878	13.2442	22.6455	30.4952	1.91392	0	39.4453	0.660321	0.0043934	1
180	8.81898	867.339	11.1055	16.6372	0	0.727013	2.60793	1055.98	12.0848	1.18048	21.9793	16.8698	3.70466	34.4846	0.988707	18.9709	1.40768	2.62218	21.7799	15.7112	25.4197	34.0493	3.53604	0.195199	39.5365	0.713042	0.0043934	1
192	7.96468	733.883	10.1454	17.2288	0.504662	0.20631	2.35563	1433.42	14.2299	1.26889	23.5164	19.7203	4.59283	28.5359	1.37687	18.766	1.05239	2.8217	21.0923	17.0153	26.1028	38.6375	1.70521	0.181079	34.1415	0.765762	0.0043934	1
204	9.08389	832.097	11.1745	20.1988	0	0.344746	2.68809	1398.08	15.7834	1.27032	25.2228	18.8144	5.10968	33.4292	0.240661	20.4737	0.726359	2.95476	21.7337	16.2938	30.5823	36.0466	1.77034	0.0600917	32.514	0.818483	0.0043934	1
216	8.27926	571.876	8.69141	18.9948	0.0601729	0	2.61372	1314.6	14.5374	1.14937	24.8949	19.3581	5.15059	29.4314	0.222539	19.3626	1.80857	2.74788	17.8699	16.461	33.4168	43.8952	2.76168	0.171325	42.2889	0.871204	0.0043934	1
228	7.67173	645.083	9.56474	19.2926	0	0	2.61496	1207.35	17.6986	1.25956	26.971	19.0125	5.71528	37.5754	1.4925	21.5614	1.05483	2.90775	22.05	17.1063	30.441	39.7881	2.25819	0.0803055	35.8291	0.923925	0.0043934	1
240	6.23508	600.144	9.8586	21.7749	0.182153	0	2.607	1272.57	17.7756	1.27288	27.4681	20.2186	5.84993	37.8214	0	21.1888	1.25416	3.06805	19.9239	16.5874	33.2707	48.9868	2.55874	0.0886469	41.7968	0.976645	0.0043934	1
0	4	0	1.11	6.06	11.17	4.47	2.5	72.55	6.21	0.97	0.23	0.65	1.5	8.17	5.22	10.84	5.75	2.23	2.12	3.42	8.98	10.7	5.2	2.32	7.62	0.27	0.000586645	2
12	8.79221	0	3.13856	6.4071	11.0745	4.0314	2.67302	172.423	4.90202	0.956704	0	1.77178	2.19229	14.3831	10.6786	10.969	5.07947	2.32293	3.69497	4.69222	7.38294	14.5907	4.09147	2.22821	12.2036	0.27704	0.000587505	2
24	8.58782	0	1.0907	5.6393	9.76386	2.76681	2.80066	375.931	4.36351	0.816382	1.65898	0	2.00799	11.1836	15.6455	11.7794	4.78897	2.49844	3.17235	5.09469	10.4293	13.9014	3.1624	1.99292	13.466	0.284091	0.000588366	2
36	10.8246	0	5.07216	5.82856	8.1034	2.23467	2.33447	280.34	5.56903	0.681587	2.23781	0	2.07211	6.71302	20.2528	10.8251	4.50988	1.81254	6.08804	2.96675	10.0568	11.1834	4.46717	1.90912	6.06761	0.291153	0.000589228	2
48	14.4864	0	7.18683	8.19892	7.74981	0.980655	2.06161	320.967	4.39173	0.787591	7.50073	2.609	1.04319	10.7456	19.8834	10.0489	3.96569	2.0256	10.677	5.52416	11.7503	10.7614	3.25198	1.40811	16.645	0.298226	0.000590092	2
60	17.0088	0	7.67202	7.08622	5.31087	0	2.39082	252.049	4.43837	0.59187	3.11572	3.19377	0.765636	10.6613	20.9796	7.46196	3.90349	2.06756	14.3272	5.15412	11.5851	14.753	4.82731	1.61575	9.27454	0.305309	0.000590956	2
72	18.3717	68.8482	11.1605	7.50889	5.00248	0.0129162	2.41938	161.331	2.26331	0.864622	4.33896	3.29749	0.379136	13.529	17.5295	12.4168	3.44139	1.67506	17.0328	4.76253	12.276	9.42017	3.49382	1.64878	13.636	0.312404	0.000591822	2
84	18.9392	0	11.2379	8.237	4.06586	0	2.28806	272.121	4.40174	0.999758	2.2273	4.25002	1.05231	14.2371	13.2676	11.3786	3.3721	2.23398	23.3652	5.16996	11.1409	14.91	5.75958	1.42473	16.7822	0.319509	0.00059269	2
96	14.0268	80.0575	8.24187	13.0473	1.89647	0	2.35287	668.456	7.50434	0.87232	13.6529	4.55342	4.83442	23.4259	8.70214	15.7427	2.51088	2.3686	22.8929	12.2381	20.2408	29.0959	12.4175	0.983497	25.7703	0.440971	0.0256066	2
108	10.054	300.386	4.58046	20.1162	1.10755	0	3.20574	1156.08	14.0427	0.374272	22.0754	4.39744	6.7901	31.4768	4.11113	21.0592	1.56728	3.25263	13.9447	15.1858	30.5565	45.1206	17.7389	0.310846	43.872	0.74825	0.0256066	2
120	5.52892	409.148	5.43361	23.0425	1.46113	0	2.45227	1453.37	15.0391	0.424794	29.0367	2.75915	7.28956	35.0901	4.33812	20.6789	1.24355	2.98053	11.7296	16.9504	36.0078	51.7089	20.2363	0.203652	50.3812	1.05553	0.0256066	2
132	4.41234	262.059	5.96657	25.2757	0.6691	0	2.90122	1461.38	16.3354	0.311884	32.9955	4.40437	8.78102	37.4352	4.057	22.7063	1.64068	3.24968	6.28657	19.7897	32.1499	57.0802	23.5992	0.14728	46.267	1.36281	0.0256066	2
144	6.24228	269.461	5.24816	25.1849	0.222932	0	2.79294	1499.4	17.9709	0.270272	33.5563	3.94724	8.23301	42.5157	2.18382	25.8747	1.39	3.01064	8.4914	22.5567	40.4718	70.1653	21.7437	0.0973858	42.6227	1.67009	0.0256066	2
156	3.40601	291.067	5.10614	27.2476	0.422836	0.072422	2.9689	1590.45	18.3924	0.240973	32.3494	3.58923	8.38598	36.7669	2.1339	25.6685	1.18675	3.16425	6.62895	20.9207	39.6326	59.9925	24.3403	0	48.0878	1.97737	0.0256066	2
168	3.17332	167.09	3.91457	25.6474	0.279874	0	3.1888	1647.52	17.1456	0.51708	31.221	3.36729	9.67972	41.6263	2.11953	23.5999	0.704024	3.09255	8.30451	21.6333	37.5507	56.5754	22.7847	0.0127617	47.738	2.28465	0.0256066	2
180	3.96982	143.749	4.45231	25.9147	0	0.027732	3.17538	1725.41	17.0867	0.296821	37.9589	6.05024	9.10535	43.3897	1.0294	22.6882	0.638748	3.43331	9.85076	20.5689	37.0953	69.0672	22.9014	0.0256442	48.6928	2.59193	0.0256066	2
192	2.16185	297.11	2.49699	28.836	0	0.1969	3.02355	1623.84	17.8259	0.381801	39.577	5.68533	9.79233	41.5307	1.5095	25.0366	0.523932	3.63775	11.6209	23.6847	36.6823	65.5822	22.1979	0	48.2888	2.8992	0.0256066	2
204	3.45246	208.982	3.21245	25.7632	0.744033	0	3.33568	1755.17	17.7765	0.260248	36.0718	6.88159	10.4541	44.7188	0	26.2412	1.88474	3.27697	11.9041	22.1764	40.0541	62.1028	23.2286	0.136114	52.0107	3.20648	0.0256066	2
216	1.54766	100.087	3.00063	26.7277	0	0.0233604	3.31685	1747.72	19.4919	0.371069	34.143	6.68732	10.0505	43.6472	1.90544	27.34	1.38676	3.49812	7.61085	22.7837	37.2545	73.4382	21.1148	0.336553	57.8722	3.51376	0.0256066	2
228	2.96076	165.519	4.19643	28.2859	0.355176	0	3.33203	1871.76	19.237	0.0192165	38.7639	6.5253	10.4006	41.7313	0	26.3644	1.16549	3.32272	6.933	21.289	37.9341	67.0953	20.3023	0	50.5746	3.82104	0.0256066	2
240	2.31581	86.1187	3.53011	27.2813	0	0	3.12611	1743.5	19.4752	0.276043	35.3926	9.01811	9.20823	44.6947	0	24.8924	0.790571	3.45487	9.08902	23.3913	40.8075	66.6589	21.8153	0.0418118	52.0251	4.12832	0.0256066	2
0	4	0	1.11	6.06	11.17	4.47	2.5	72.55	6.21	0.97	0.23	0.65	1.5	8.17	5.22	10.84	5.75	2.23	2.12	3.42	8.98	10.7	5.2	2.32	7.62	0.27	0.00344348	3
12	6.95531	134.943	0	6.11098	9.77672	3.60146	2.56294	270.904	5.81092	0.830674	5.86015	0.250561	3.24371	12.2998	10.9123	13.4489	4.85825	2.44247	6.07349	5.39201	13.1365	12.047	8.70582	1.84215	13.9692	0.311339	0.003473	3
24	7.82688	0	2.9709	10.3187	7.16446	2.53655	3.15415	405.006	10.7856	0.430573	14.8433	2.06448	4.43602	17.3639	15.341	15.8664	4.33542	2.29101	4.48711	7.18938	17.0649	23.9376	11.3779	1.59673	17.5834	0.353049	0.00350277	3
36	10.3324	0	4.32428	12.2786	6.36683	1.56868	2.4157	753.355	11.0399	0.369384	11.9059	3.54659	3.97749	20.5475	20.1804	15.7551	3.9072	2.6811	4.2549	10.042	16.9863	24.257	12.2479	1.79333	17.0325	0.395133	0.00353279	3
48	11.9767	0	5.92067	16.6631	5.91584	0.240521	2.77227	658.941	9.4751	0.437749	16.1247	5.46253	4.51463	22.0291	19.3793	15.4784	3.08892	2.56356	4.72481	12.9914	23.1836	25.1997	11.772	1.54487	21.9974	0.437596	0.00356308	3
60	11.6538	0	4.04891	16.2351	3.83746	0	2.46626	1007.38	10.2762	0.377434	20.1939	4.03347	4.99961	24.237	18.2856	17.0119	2.91935	2.26408	10.948	11.65	19.4952	41.7339	11.0605	1.08877	27.2793	0.48044	0.00359362	3
72	13.1658	0	5.53325	15.5028	2.56	0	2.91261	891.331	10.6551	0.636039	24.1727	4.78075	5.47475	26.4507	15.0551	17.6745	3.01125	2.15256	14.0131	11.7937	23.3487	35.0415	13.0536	0.900399	32.5581	0.523669	0.00362443	3
84	12.6559	24.7734	6.6521	18.1306	2.14628	0	2.79501	863.616	9.99664	0.72262	20.7398	4.58451	5.1974	29.0102	12.6703	19.7159	2.51799	2.62185	18.3234	13.4355	22.4192	38.655	12.4818	0.531007	31.5853	0.567286	0.00365549	3
96	12.0455	111.792	9.22667	15.1346	0.995481	0.0928193	2.88519	1002.67	10.0697	0.583434	19.8553	7.73527	5.18765	32.4634	9.96265	19.6672	2.27923	2.9508	16.4773	13.9038	25.8696	42.6435	14.467	0.510027	34.66	0.614525	0.0043934	3
108	13.4262	427.328	9.51409	16.6427	0.798742	0.594809	2.64663	1203.23	9.07544	0.706849	24.2899	6.7576	4.74086	32.0868	5.54597	20.2053	1.37558	2.7789	21.996	14.6909	24.7886	34.0804	10.6714	0.258401	32.8697	0.667246	0.0043934	3
120	12.1144	611.953	12.1989	19.7108	0.131191	0	2.74848	1266.46	9.00981	0.82192	21.0941	7.05952	4.88258	30.9574	4.67365	20.1254	1.24637	2.79054	22.0452	16.1548	27.16	41.9804	12.4226	0.269292	30.791	0.719967	0.0043934	3
132	11.0348	683.831	10.0176	20.2415	0.0684417	0.162584	3.01689	1231.43	9.095	0.794476	24.0825	10.9635	5.33948	34.1806	3.53681	19.9223	1.37955	2.96145	21.5256	16.0252	27.6579	43.2358	13.5311	0.202678	38.1169	0.772687	0.0043934	3
144	10.7449	404.463	10.0548	19.4537	0.306854	0	2.29851	1283.01	8.41418	1.06029	25.9431	11.4551	5.9257	32.9681	0.635378	20.9104	1.22768	2.58933	25.606	15.9978	27.5259	42.7584	10.0792	0.127795	36.4307	0.825408	0.0043934	3
156	10.6941	542.907	12.0247	19.4456	0.82974	0.33502	2.45832	1349.82	11.2594	1.09247	29.0396	14.7765	5.4381	29.925	1.27505	21.5123	0.742295	3.19395	24.7618	16.5944	26.4439	43.8427	7.13563	0.0568332	43.1823	0.878129	0.0043934	3
168	9.13687	551.812	12.8471	18.1623	0.276544	0	2.8974	1193.68	10.8312	1.07523	29.5104	16.2088	4.6325	29.2164	1.61147	19.773	0.756504	2.76709	23.4292	16.012	32.309	42.3586	4.0127	0	45.6103	0.93085	0.0043934	3
180	8.12995	550.66	10.6198	20.469	0.9916	0.052209	2.71007	1301.61	12.5971	1.22466	27.0926	19.9726	5.53859	31.4337	1.61343	22.147	1.50422	2.98669	27.363	16.8651	35.721	47.2153	3.13421	0.0786412	40.7367	0.983571	0.0043934	3
192	7.54367	384.361	9.92126	18.3979	0	0	2.80595	1215.4	12.0911	1.19987	29.4581	21.3287	5.36359	35.6943	1.24647	23.4123	0.957047	2.93641	24.1457	16.5653	36.6547	42.709	2.43142	0.208031	45.694	1.03629	0.0043934	3
204	6.65528	382.594	10.8158	20.7707	0	0.128013	2.58778	1363.39	12.811	1.1731	27.3905	20.3141	5.37487	35.2527	0	22.3274	1.79781	3.06615	22.0898	17.8313	31.6641	43.5318	2.49745	0.117044	45.7109	1.08901	0.0043934	3
216	5.11603	487.6	9.123	20.5829	0.142004	0.00284367	2.72615	1510.8	14.6354	1.30329	29.7444	21.7715	5.47379	35.4687	0	24.7549	0.498803	2.67197	22.3869	17.4588	32.9563	49.1652	1.15073	0.0827074	39.9173	1.14173	0.0043934	3
228	6.49831	405.1	10.5851	22.1049	0	0	2.84448	1509.63	15.221	1.29456	32.6127	21.9437	5.22911	37.797	1.36024	23.6586	1.29212	3.38812	21.5009	18.1057	32.4814	52.9182	2.28859	0.135723	44.1968	1.19445	0.0043934	3
240	6.80344	434.555	11.2159	19.9793	0	0.737275	2.79683	1669.02	17.3339	1.27017	29.4301	23.2602	5.59324	36.4383	0.80157	22.5843	1.1506	3.21307	21.2261	18.7634	33.8986	46.6308	1.49318	0.123279	45.4947	1.24717	0.0043934	3
0	4	0	1.11	6.06	11.17	4.47	2.5	72.55	6.21	0.97	0.23	0.65	1.5	8.17	5.22	10.84	5.75	2.23	2.12	3.42	8.98	10.7	5.2	2.32	7.62	0.27	0.00344348	4
12	6.31207	0	2.06419	10.1669	10.0001	3.06033	2.4605	393.043	7.27798	0.89567	9.90973	0.93096	2.20368	14.6718	10.4747	11.968	4.6664	2.39529	3.59401	7.19285	14.7308	27.6518	8.89249	1.97366	9.85468	0.311339	0.003473	4
24	8.0535	0	2.47452	12.6895	7.15826	2.68098	3.01286	549.563	9.547	0.721858	10.8611	2.33179	3.41702	15.6207	15.1549	15.049	4.31702	2.22568	2.82832	8.52788	15.2864	23.2916	9.68499	1.86612	23.6198	0.353049	0.00350277	4
36	9.91528	38.4463	2.73737	13.9349	6.41742	1.43351	2.75397	601.065	8.19256	0.472134	8.36297	1.70055	4.634	18.7082	16.9196	16.2576	3.38579	2.58929	8.53598	10.3064	18.6607	29.2471	12.0027	1.5337	22.2086	0.395133	0.00353279	4
48	10.5568	0	2.1123	13.2395	4.56506	0.361602	2.63409	893.689	9.97893	0.569017	12.687	2.93363	4.54448	18.6785	20.4124	17.7526	3.29194	2.698	6.57983	10.1764	21.555	29.9446	12.8007	1.19559	28.8952	0.437596	0.00356308	4
60	12.567	10.123	4.38545	14.7929	4.53497	0.346124	2.80553	839.187	9.11175	0.632935	16.8143	4.65195	4.52608	27.369	18.0481	18.5323	2.87952	2.77196	10.9282	10.7828	23.2597	35.1671	11.9916	0.961084	29.4793	0.48044	0.00359362	4
72	9.94769	46.8323	7.23543	16.1186	2.41446	0	2.70537	851.887	9.22275	0.473354	15.2885	5.55172	4.44889	26.8041	14.1756	17.0491	2.87355	2.33127	11.5839	12.6134	26.5338	34.5581	14.6116	0.620111	32.7827	0.523669	0.00362443	4
84	11.6129	0	10.5384	14.2813	1.81984	0.0468553	2.95095	954.815	9.89446	0.530999	19.2129	3.72188	4.81621	30.3735	13.843	17.4362	2.56831	2.77954	14.6959	13.9031	27.569	36.9863	13.3816	0.907962	29.088	0.567286	0.00365549	4
96	12.7877	0	8.75898	16.9174	0.799116	0.113088	2.79453	1249.31	10.165	0.612862	26.1025	5.40239	6.20642	35.4492	7.04734	20.3628	2.08929	2.66422	15.4182	16.7704	27.8515	48.7171	15.2794	0.517231	40.3807	0.7115	0.0256066	4
108	7.55376	217.325	7.0529	20.8457	1.00016	0.207812	2.70332	1403.44	13.0576	0.463843	28.2114	4.89015	6.54569	33.3714	3.64004	21.4983	1.2991	2.95657	12.918	17.2456	32.0004	48.4093	19.5023	0.0581513	46.4854	1.01878	0.0256066	4
120	7.01777	176.873	5.57961	23.2273	0.441895	0	3.04852	1580.68	13.9826	0.492063	30.8735	4.32396	8.02274	40.2826	4.41995	25.4212	1.13716	3.30325	10.9583	18.8866	35.7682	53.5853	22.371	0.198063	40.0344	1.32606	0.0256066	4
132	7.27373	203.744	5.86859	26.8144	0	0.0901761	3.36394	1578.65	14.1714	0.368859	30.5393	5.48233	8.91889	40.1878	2.03732	26.082	0.584799	3.28033	13.6036	23.5251	35.8371	57.9331	21.7501	0.112999	47.118	1.63334	0.0256066	4
144	3.54568	212.233	6.44057	26.0218	0	0.687625	2.85139	1845.4	16.8753	0.496969	32.4763	4.30248	8.14046	43.5654	1.30891	24.939	1.0225	3.24101	11.8146	20.1387	38.7637	59.6017	22.7519	0.00749484	47.1815	1.94062	0.0256066	4
156	2.80227	97.9391	5.00383	24.6724	0	0	3.07188	1507.52	18.6676	0.548851	31.6418	4.20915	9.4228	44.8213	1.54155	24.6481	0.665196	3.43447	14.1122	23.3524	35.7713	66.1441	25.8992	0.119994	50.3497	2.2479	0.0256066	4
168	2.83414	205.028	6.94731	24.784	0.3253	0.108719	3.34443	1647.33	17.7149	0.4544	35.6466	6.03037	9.61351	44.691	0.759772	26.1644	1.39182	3.67031	9.26194	22.6146	38.5865	69.1341	22.3425	0	48.3823	2.55518	0.0256066	4
180	3.52191	208.951	3.64092	28.3399	0.214347	0	2.77788	1698.72	18.0023	0.459342	34.4628	6.99407	8.97913	41.058	0.77041	24.8818	1.37081	3.24268	11.7512	21.1933	38.612	60.0241	23.6555	0	52.0223	2.86245	0.0256066	4
192	2.38683	142.875	4.29718	30.3948	0	0	3.30202	1731.77	17.4929	0.296148	37.2951	7.09264	8.79143	43.1587	1.13243	25.7621	1.13221	3.1168	4.79434	21.8912	41.1356	61.8062	22.9576	0	53.3581	3.16973	0.0256066	4
204	1.15622	111.363	4.54659	26.7594	0	0	3.33998	1869.19	20.3978	0.309769	38.5	9.06035	9.86551	44.4425	0	25.3917	0.969786	3.17043	10.2536	21.9377	35.9217	66.1974	23.2771	0	52.8	3.47701	0.0256066	4
216	0.18489	20.193	2.3713	25.9722	0	0.124551	3.24257	1770	18.8153	0.27737	38.4291	7.32299	10.1444	51.9359	0	26.35	1.12027	3.22751	9.41956	22.8343	38.8329	63.6982	21.4007	0	52.1494	3.78429	0.0256066	4
228	1.40815	128.949	4.7329	24.7293	0.42344	0.578969	3.05477	1750.24	20.5868	0.304328	36.4173	8.54362	10.1103	47.325	0	27.7914	1.55395	3.29361	7.59603	23.934	39.1243	71.9409	17.2546	0.0806198	49.2678	4.09157	0.0256066	4
240	1.39764	2.77943	4.09871	28.449	0.105459	0	3.2151	1775.66	19.8629	0.434825	35.6625	6.99219	10.274	50.2485	0.113447	27.3861	1.47306	3.55308	9.59932	20.7319	34.4935	71.1217	18.6962	0	53.1459	4.39885	0.0256066	4
0	4	0	1.11	6.06	11.17	4.47	2.5	72.55	6.21	0.97	0.23	0.65	1.5	8.17	5.22	10.84	5.75	2.23	2.12	3.42	8.98	10.7	5.2	2.32	7.62	0.27	0	5
12	4.72918	0	1.87862	5.02495	11.0295	3.86623	2.08576	115.348	7.02357	1.01313	3.81515	0	0.868381	6.92812	10.3766	9.47579	6.13674	2.01571	5.21494	2.32552	9.3547	14.2185	4.22084	2.02407	12.898	0.27	0	5
24	8.96955	114.187	3.5425	3.05462	9.60046	3.14101	2.04285	0	4.682	0.808499	0	1.08757	1.72265	9.68275	16.6206	6.6218	5.56133	2.27382	5.36715	3.27085	9.83688	12.68	4.32919	2.08093	8.4622	0.27	0	5
36	11.8352	0	3.27783	7.53982	9.37878	2.05112	2.52412	0	3.14107	0.947835	1.46636	0.850292	0.522816	4.4355	21.9662	10.7295	5.0398	1.96919	8.25013	4.27907	9.52701	4.6965	4.68949	2.0495	6.88238	0.27	0	5
48	15.4282	67.9355	6.09207	5.10443	7.62112	1.43477	2.37941	0	4.98786	0.647669	2.24192	1.94733	1.25913	9.11083	21.9014	9.26768	4.54855	1.70037	11.3819	3.30646	8.82525	4.80613	1.19857	1.78067	7.98253	0.27	0	5
60	19.3542	10.0548	8.85486	2.64825	6.64979	0	2.10444	111.949	1.91172	0.552331	2.76012	1.98581	0	4.03279	21.0269	8.62039	4.58223	1.90898	13.3869	3.17712	7.84022	5.54239	3.26995	1.83715	5.78467	0.27	0	5
72	20.8313	5.78225	10.6314	3.26358	5.33146	0	2.509	114.055	1.81774	0.841075	0	2.83534	0	6.88535	18.968	9.70489	4.06724	1.90247	17.3632	2.55037	7.04609	2.24181	4.58287	1.63992	5.51706	0.27	0	5
84	22.9486	50.1665	10.9062	2.78631	3.91642	0.170129	2.21391	0	0.127255	1.09865	0.112838	3.18371	0.486099	2.51594	11.8061	8.07771	4.10916	1.75051	20.9473	2.55497	9.10457	8.90241	0.306387	1.55557	5.10374	0.27	0	5
96	16.8509	83.5439	7.98134	10.7617	2.75357	0.0170964	2.08456	378.647	5.44207	1.01534	7.66968	0.793123	1.53909	16.405	4.16664	13.5123	3.53765	2.29951	24.689	6.85957	14.0498	15.5526	7.16037	0.999373	14.6799	0.338571	0.015	5
108	11.2968	502.838	6.53883	16.5296	0.244356	0.160976	2.37515	928.747	10.8622	0.465057	17.5964	1.50027	5.33466	27.6966	3.99807	17.6128	2.30954	2.63343	16.3221	9.57482	24.4396	34.0137	12.0467	0.380131	26.9179	0.518571	0.015	5
120	9.48418	733.983	7.04724	19.2179	0.755828	0.0342313	2.43763	1100.93	12.7607	0.61076	24.5733	4.19008	6.55402	29.5817	2.49379	18.5947	1.75468	2.77059	16.9186	15.9041	30.1728	38.9716	14.1016	0.284466	35.958	0.698571	0.015	5
132	9.49074	499.717	7.23966	21.1184	0.628775	0.171507	3.00919	1372.14	14.4413	0.247301	27.8192	4.32147	7.05691	35.2713	3.46481	22.5013	1.8017	2.94808	14.6613	18.2559	26.166	42.928	19.9662	0.04768	38.5939	0.878571	0.015	5
144	8.11693	436.782	6.67344	20.7868	0.694637	0	2.77551	1424.37	16.2239	0.400994	28.4186	3.39937	7.48308	36.9926	2.12816	23.0704	1.84989	3.14819	17.1573	16.8708	36.061	53.5345	20.2225	0.118864	46.734	1.05857	0.015	5
156	5.41919	401.275	5.40466	24.4082	0.0258387	0.0548923	2.71977	1457.33	14.2894	0.366346	30.8177	6.47936	9.05854	40.9838	2.11285	24.8313	0.671196	3.04092	14.6844	17.4318	32.4658	52.8839	19.2746	0.313524	45.4038	1.23857	0.015	5
168	4.07047	447.839	8.06613	24.1151	0.393363	0	2.88368	1473.06	16.4548	0.445747	36.9637	6.15124	8.12795	39.529	0	22.6078	0.671785	2.97322	9.7143	20.3939	37.3203	57.6452	19.9193	0.157268	48.9695	1.41857	0.015	5
180	2.32364	279.146	5.68495	23.7348	1.09551	0.195967	2.86721	1624.7	14.7503	0.438604	32.4228	7.51896	8.44755	42.6771	2.37974	23.0443	0.903761	3.19608	11.1818	18.5219	38.5342	54.2955	18.9349	0.17662	46.9557	1.59857	0.015	5
192	4.42797	342.914	6.26252	24.2791	0.0408347	0	3.2336	1672.65	17.22	0.587902	34.512	9.07383	8.26068	40.4814	1.27672	24.9675	0.562539	3.28747	13.3313	18.7077	33.087	61.2327	16.6237	0.32836	48.0088	1.77857	0.015	5
204	3.21059	319.679	4.76971	24.7596	0	0.163905	3.18187	1665.02	19.535	0.414105	32.6994	10.9561	8.48153	39.7201	0	25.7153	1.0402	3.39173	11.6674	21.7291	36.8638	53.312	14.0202	0.180844	52.3581	1.95857	0.015	5
216	1.40157	277.592	3.86976	23.8823	1.06806	0	3.1664	1623.36	18.9224	0.446259	33.0124	13.0256	8.73253	41.7181	1.72745	26.1645	1.03465	3.30732	15.4404	20.3962	43.8461	65.3256	16.579	0.083336	53.5349	2.13857	0.015	5
228	2.10173	285.186	5.48321	26.5828	0	0.0822037	3.20563	1746.59	18.3162	0.560282	33.7525	12.1123	9.99793	41.7137	0	25.2992	1.20097	3.24175	10.2253	22.7006	36.8254	63.6843	15.3497	0.266369	50.1735	2.31857	0.015	5
240	0.0419966	146.698	5.66351	27.7831	0	0.263552	3.14525	1598.17	18.2937	0.679779	35.8961	11.3755	9.05302	44.7578	0.824979	25.1579	1.20351	3.46952	6.73145	20.094	38.5192	61.8925	14.6084	0	55.0949	2.49857	0.015	5
0	4	0	1.11	6.06	11.17	4.47	2.5	72.55	6.21	0.97	0.23	0.65	1.5	8.17	5.22	10.84	5.75	2.23	2.12	3.42	8.98	10.7	5.2	2.32	7.62	0.27	0.0040402	6
12	5.82819	0	1.79621	11.0703	8.67247	3.48671	2.63648	321.376	8.78805	0.983737	4.54602	0.433984	2.64421	12.3763	12.8612	10.6143	5.39953	2.87387	1.7392	6.5865	13.7904	18.3085	8.95138	2.0115	14.466	0.318506	0.00408081	6
24	9.63623	6.90622	0.939683	12.8202	7.58062	2.44132	2.51006	752.886	8.19863	0.513421	10.6081	2.30788	4.81961	16.1974	16.6615	13.763	4.19289	2.42261	2.8415	7.03403	17.8302	22.6199	12.2863	1.64627	19.3501	0.367522	0.00412182	6
36	10.5852	117.9	4.06007	14.5578	6.59735	1.39793	2.46937	715.642	9.45025	0.661357	15.2308	3.70221	4.9069	23.9374	15.6202	15.6375	3.18229	2.83857	2.96336	11.4032	19.2359	31.4541	12.0962	1.38448	26.8078	0.417055	0.00416324	6
48	11.5534	19.2682	2.76596	17.7654	4.36152	0.464689	2.8924	804.112	11.7785	0.477698	19.0628	3.83461	4.83017	24.1753	18.1143	18.0581	3.05838	2.4374	7.72611	11.908	19.2922	34.889	9.94622	0.80254	29.4574	0.46711	0.00420508	6
60	11.9753	24.7303	5.14474	14.1474	3.19981	0.0222613	2.679	917.344	11.2466	0.390366	16.7917	6.25124	4.76155	29.5927	18.89	17.765	2.20178	2.69796	10.1027	11.9376	26.4096	34.0986	14.4202	0.902784	31.4639	0.517691	0.00424735	6
72	11.2939	0	7.20684	16.1291	1.64605	0.00902044	3.03281	945.901	9.91197	0.397702	20.0213	2.91472	5.11985	25.2721	13.1441	18.8259	2.52007	2.66334	12.0687	14.2115	25.876	41.7034	13.4671	0.850987	41.1829	0.568806	0.00429003	6
84	12.0833	11.629	6.79203	14.7097	1.10903	0.00988473	2.58948	1256.84	10.1808	0.717368	20.8431	5.26676	5.64141	30.0882	14.1763	19.2841	2.05472	2.81572	13.3332	15.3901	25.3239	43.0713	13.2354	0.660522	34.3267	0.620459	0.00433315	6
96	13.6865	54.3313	7.80676	19.9192	1.34769	0.240872	2.71386	1238.18	11.4588	0.647113	23.8811	5.62804	4.72542	29.2498	9.19137	19.1251	1.87064	2.74031	12.6626	18.2249	31.1586	45.8106	12.6536	0.596054	38.1465	0.721219	0.015	6
108	7.24477	142.91	7.86859	20.3697	0.363213	0	3.15265	1325.81	12.814	0.40104	27.8052	7.33178	6.96592	36.3463	8.20349	23.1585	1.58529	2.6706	21.8475	17.2444	31.7914	45.7278	17.4699	0.51722	40.5271	0.901219	0.015	6
120	7.53503	377.483	9.63747	21.099	0.651677	0	3.19852	1512.55	11.792	0.527895	27.7906	6.20191	7.30269	40.0479	3.72156	22.0777	1.56087	2.98891	18.2859	18.0751	30.1507	46.9476	18.6323	0.311974	44.8745	1.08122	0.015	6
132	6.97029	468.132	8.03588	19.8397	0.493522	0	2.75763	1474.69	12.955	0.407123	32.0229	5.54748	7.93728	40.7773	2.19455	22.6446	0.978507	3.19997	14.097	18.6109	35.1261	55.8153	19.577	0	43.5976	1.26122	0.015	6
144	6.45845	166.078	7.05847	23.3582	0.272429	0.0494398	3.04452	1518.75	12.9164	0.566113	32.3175	7.07754	8.83013	34.0122	4.63315	24.0384	0.736289	3.06525	14.3576	17.6295	31.2067	60.1861	18.1606	0	49.1112	1.44122	0.015	6
156	3.364	107.315	7.06996	23.216	0.485991	0.240192	3.30446	1516.44	15.0916	0.763927	31.3252	8.18404	7.86795	41.85	1.992	24.1238	1.11788	3.17313	15.082	20.7792	33.3987	52.5277	18.242	0.0559472	52.4078	1.62122	0.015	6
168	5.47772	225.314	6.80529	21.9999	0.929518	0.345245	3.33008	1542.48	13.9059	0.669967	33.4627	9.13567	7.72635	40.8452	0.595673	23.8772	0.883806	3.32575	13.9864	18.3125	36.3936	50.6121	17.106	0	48.5669	1.80122	0.015	6
180	5.15327	264.482	8.15431	22.6528	0.355837	0	2.82931	1768.07	16.7894	0.535322	35.4012	8.40196	8.96694	42.2145	0	25.0038	1.24487	3.38237	12.454	20.5761	37.3856	63.5635	19.102	0.0424358	48.8639	1.98122	0.015	6
192	2.66644	189.072	6.31819	23.5501	0.26207	0.190292	3.42913	1714.41	15.5322	0.683587	35.8531	13.4487	8.96474	40.4737	1.82435	27.8226	0.550782	3.15224	15.2267	20.8212	37.0985	59.4053	14.6567	0.193357	48.1212	2.16122	0.015	6
204	3.07	169.333	5.57212	24.5806	0	0.0595343	3.25411	1671.43	15.8618	0.569268	35.5711	10.0133	8.57029	38.1072	0.91828	25.9805	1.35665	3.26603	10.4791	22.2658	33.4256	64.1721	14.1927	0	48.8673	2.34122	0.015	6
216	1.56967	168.376	6.37861	22.7131	0	0	3.1813	1832.78	19.1629	0.903081	34.4211	15.2811	8.45631	44.8032	0	24.5979	1.18435	3.51163	16.5881	18.4701	39.2157	64.1293	12.3272	0.00318024	45.9782	2.52122	0.015	6
228	4.66874	82.449	5.83292	25.1169	0	0.00621591	3.10292	1695.24	19.9086	0.450503	33.5867	14.5295	8.97807	41.5955	0	24.469	0.753388	3.41912	8.3958	22.6862	40.3502	57.3796	13.65	0.00704972	50.8073	2.70122	0.015	6
240	2.90137	32.2496	6.52603	26.4952	0.197403	0	2.96554	1731.25	17.2697	0.589341	35.5181	16.7096	8.38031	42.2941	3.71829	25.4201	0.986932	3.09693	11.0573	21.2434	40.3789	60.4441	11.8857	0.112644	48.9005	2.88122	0.015	6
0	4	0	1.11	6.06	11.17	4.47	2.5	72.55	6.21	0.97	0.23	0.65	1.5	8.17	5.22	10.84	5.75	2.23	2.12	3.42	8.98	10.7	5.2	2.32	7.62	0.27	0.00201003	7
12	5.98153	0	0	9.05446	9.85223	4.05899	2.67965	231.025	7.87048	0.575908	3.71122	1.60243	1.34573	13.6282	11.4199	10.8015	5.07872	2.47594	0.985047	5.99456	10.7526	9.63377	7.40323	2.12117	9.08528	0.294126	0.0020201	7
24	7.95951	30.4751	1.86054	10.5404	8.62317	3.0619	2.31282	498.113	8.18437	0.44069	3.86106	1.88292	2.51448	14.2204	15.9969	14.4158	4.9934	2.63988	4.59112	6.20591	15.7336	19.336	9.73459	1.62857	17.1771	0.318379	0.00203023	7
36	11.7989	1.1962	4.20201	12.4499	8.32113	1.89472	2.46701	388	8.9025	0.76877	7.1734	1.00128	2.69931	16.6382	19.5279	12.5297	3.84456	2.15359	8.36305	6.36879	15.0288	21.1253	9.53665	1.82586	19.0222	0.342759	0.0020404	7
48	10.1758	0	3.65426	11.47	5.8136	0.855245	2.29096	553.588	6.34864	0.499339	8.94506	6.01502	2.70595	20.7418	19.4472	14.3887	3.70892	2.54263	6.86055	8.74031	16.1894	22.3001	8.29465	1.43846	21.311	0.367267	0.00205063	7
60	14.3778	0	6.54879	13.4821	5.20789	0.133866	2.56962	530.372	7.29849	0.294278	13.8738	4.72168	3.56025	20.1968	20.3919	15.336	3.54678	2.4558	16.6836	9.90952	16.5388	28.2022	8.39765	1.40676	23.7101	0.391904	0.00206091	7
72	13.5886	0	8.59948	12.1804	3.00474	0.189076	2.60045	608.187	7.09744	0.410492	13.1392	4.79989	3.33468	18.2773	15.192	16.66	3.05627	2.67229	16.4323	8.52184	17.5042	28.4649	11.1265	1.07954	26.4775	0.41667	0.00207124	7
84	14.762	0	11.3433	13.8069	2.02373	0.0787582	2.71925	710.522	6.7117	0.705476	15.9569	7.18754	3.14824	24.5833	13.8449	15.5291	2.49173	2.49591	18.0882	12.8971	20.9568	28.8497	8.69949	0.928324	28.1216	0.441567	0.00208162	7
96	16.6514	0	11.8559	10.5164	2.12526	0	2.36624	832.606	6.65207	0.889394	16.4611	3.2946	2.7525	24.4039	9.0935	16.986	2.51685	2.62213	25.0469	8.86724	23.6187	26.5486	8.75096	0.686187	26.455	0.45703	0	7
108	18.146	794.26	13.85	14.2148	1.11139	0.131353	2.47329	951.72	5.14724	0.807331	14.6313	7.2707	3.17939	22.7902	6.70027	18.0486	1.81454	2.61097	27.6741	9.20607	23.4959	26.0108	6.31797	0.459948	24.42	0.45703	0	7
120	16.4513	1060.54	14.044	8.62477	0.864046	0	2.29482	832.066	4.00059	0.983895	10.7905	8.38524	2.33304	21.8641	4.34307	12.9767	1.41921	2.25957	30.8309	12.23	21.8847	21.6607	5.41419	0.278743	24.9441	0.45703	0	7
132	18.0605	1081.94	14.9456	11.0958	0	0	2.57108	657.89	2.96521	1.10435	15.1968	9.95505	1.15947	21.4851	0.551225	13.9424	1.88805	2.23541	32.235	11.1996	20.0548	21.3078	3.0412	0.00335597	28.4405	0.45703	0	7
144	18.7038	1199.84	16.0723	9.87324	0.623409	0	2.34645	731.052	5.35019	1.29635	15.5572	10.5191	0.904294	22.7655	0.70006	16.8595	1.38534	2.05831	31.4241	10.3599	19.9151	20.8207	1.24729	0.156118	21.8198	0.45703	0	7
156	15.3175	1314.81	15.2437	8.34563	0.10622	0	2.17608	696.429	4.91216	1.66179	12.2823	12.9211	1.30916	20.8133	1.63757	14.9099	1.25689	2.30592	33.7466	10.8424	21.3769	18.3521	0.506663	0.165646	23.5143	0.45703	0	7
168	14.5244	1203.93	17.4099	10.3552	0	0.00202187	2.23749	717.256	6.81451	1.99416	13.3917	10.0019	1.21696	21.5257	0.108801	15.2335	1.19457	2.39441	34.9881	11.6337	22.5198	13.3963	3.24349	0.0508844	27.846	0.45703	0	7
180	15.0908	1366.1	17.2832	10.1951	1.01382	0.632955	2.17602	847.286	7.44004	1.94008	12.1922	12.5729	0.716825	19.0819	0.924354	16.4766	1.45005	2.17468	37.8868	9.87444	22.5933	12.2957	1.05381	0.179058	27.3055	0.45703	0	7
192	15.2703	1187.13	17.7254	11.7259	0.86236	0	2.57106	772.578	9.08644	2.07623	16.1418	12.9396	0	21.4949	0.55737	18.1584	0.95787	2.33771	38.8494	11.8502	16.407	9.14936	0	0	23.6763	0.45703	0	7
204	13.9557	1188.99	18.2815	9.77148	0	0	2.18104	825.498	10.8298	2.37517	12.355	12.4121	0	21.0519	1.71271	13.5694	0.906257	2.25203	36.5881	11.5963	20.5519	14.4475	0	0.0473473	24.4493	0.45703	0	7
216	12.4321	1169.38	17.1418	10.4132	0.213917	0.0615151	1.96189	788.302	9.63997	2.30984	12.5145	12.858	0.391415	24.2232	0.206633	14.0743	1.45202	2.23697	40.7489	10.7796	18.7113	9.70377	0	0.122889	24.5811	0.45703	0	7
228	13.0287	1323.16	16.8422	9.90293	0	0	2.24301	660.454	11.5998	2.28426	9.71462	11.6172	0	26.4111	0.704906	15.1498	1.00182	2.47917	41.3181	11.0396	19.7024	6.31201	2.2081	0.0322328	24.2528	0.45703	0	7
240	12.6381	1201.09	18.0361	11.736	0	0	2.51196	813.495	10.9839	2.51152	10.056	13.0617	0	25.3575	3.09939	15.2463	1.26393	2.48657	40.7102	10.1376	24.1153	9.46275	0	0.150592	18.3948	0.45703	0	7
0	4	0	1.11	6.06	11.17	4.47	2.5	72.55	6.21	0.97	0.23	0.65	1.5	8.17	5.22	10.84	5.75	2.23	2.12	3.42	8.98	10.7	5.2	2.32	7.62	0.27	0.00201003	8
12	6.16539	105.643	2.50212	7.70292	9.94631	3.1259	2.39061	88.0539	5.73892	0.964287	0	2.16948	1.86302	16.7167	11.1449	14.7967	5.3852	2.42558	4.87631	4.95873	8.98667	14.595	7.57357	2.15607	9.83876	0.294126	0.0020201	8
24	10.8355	28.2682	3.24117	10.4653	9.62142	2.61418	2.56342	341	5.24193	0.701889	5.83686	0	3.05793	10.3207	13.6294	12.1166	4.71144	2.20487	8.56224	6.12577	14.2218	22.8976	7.88938	1.80453	12.6755	0.318379	0.00203023	8
36	8.36548	0	1.93944	13.618	6.87902	1.77946	2.83558	316.702	6.87551	0.773537	6.01681	3.71119	2.34716	17.2261	19.6997	14.2819	3.67719	2.33182	3.4083	7.26633	16.1432	27.8416	8.31562	1.4863	17.6227	0.342759	0.0020404	8
48	11.5439	0	2.57261	11.1272	5.86731	0.669836	2.79522	641.251	8.89795	0.512114	10.484	3.59357	3.96838	18.4488	20.5245	14.5291	3.44033	2.4197	10.5628	10.1307	20.0893	23.7612	7.48423	1.57772	17.444	0.367267	0.00205063	8
60	13.5197	0	5.79697	13.9179	5.19243	0.490057	2.40138	765.624	6.953	0.514482	11.1193	2.4462	2.2063	20.4154	21.5591	13.5548	2.98946	2.31553	12.5234	7.42814	15.3897	26.7095	9.70859	1.2978	16.8426	0.391904	0.00206091	8
72	13.7274	0	9.70298	10.5895	4.1006	0.0319455	2.7154	498.965	7.36326	0.708012	10.099	5.57469	3.4757	21.109	15.2868	16.6672	2.78996	2.4779	14.3698	11.3533	19.0625	27.6638	9.0845	1.21708	20.2829	0.41667	0.00207124	8
84	14.7255	0	9.79996	15.3576	1.29665	0	2.35986	816.708	6.82412	0.767059	15.8941	6.38056	3.4861	23.1816	12.37	13.1514	2.44374	2.09699	20.738	10.0528	21.781	22.1675	9.5837	0.903567	26.624	0.441567	0.00208162	8
96	10.2825	24.2766	8.52381	14.7421	1.01191	0.157005	2.41193	1001.55	7.62235	0.630969	22.0878	6.57606	4.6145	28.0654	5.99918	16.3921	2.27003	2.80672	17.6302	13.8514	25.8978	38.4269	14.0405	0.851753	36.1984	0.594173	0.03	8
108	8.14771	282.204	6.3433	21.0455	0.0414398	0	3.04155	1310.29	15.3371	0.230112	26.6117	3.60113	6.71478	31.2762	4.87019	20.3432	1.82207	3.10104	15.7226	18.4909	35.7261	48.4035	20.1505	0.378064	44.9135	0.954173	0.03	8
120	5.61366	242.896	6.63047	22.7346	0.188916	0.137939	2.65633	1418.43	17.996	0.235185	32.0381	5.65641	8.48747	37.1566	4.74321	25.2246	1.23502	3.15107	9.07687	18.3701	33.5179	54.1908	23.5056	0	51.8101	1.31417	0.03	8
132	5.6316	212.768	5.42841	22.6901	0.411531	0.0636343	2.63537	1695	16.9977	0.434823	30.0746	4.12656	8.22606	40.9832	2.36974	25.6764	1.38424	3.16601	8.36876	20.8223	31.0203	58.2979	22.5506	0	44.8935	1.67417	0.03	8
144	4.20119	206.753	5.25194	23.2217	0.326076	0	3.09312	1669.42	18.728	0.429105	31.4413	2.3636	9.09322	42.1986	1.73464	23.3426	1.39652	3.20679	10.3457	20.8925	38.1823	51.3289	24.4823	0.146395	52.9736	2.03417	0.03	8
156	4.77683	343.892	2.44567	26.6938	0.721802	0	3.41294	1661.86	17.4706	0.193379	32.4046	3.40903	7.95282	43.8701	1.49558	25.1405	1.17927	2.9929	7.0582	19.8716	34.6096	59.8997	24.9942	0.0465346	50.5424	2.39417	0.03	8
168	4.95013	163.256	4.16196	24.0423	0.293692	0	3.40257	1738	19.2109	0.38935	35.0828	5.70797	8.51313	48.5122	1.26238	24.7088	1.03758	3.58324	8.77451	21.9445	40.545	65.899	24.2203	0.0327318	49.824	2.75417	0.03	8
180	2.75651	135.025	4.17593	24.4271	0.207067	0	2.87811	1813.15	21.0565	0.442874	34.7057	7.1892	9.68093	39.2854	2.28313	26.2111	0.942503	3.5147	7.33945	22.62	39.1139	64.6377	26.3605	0.171551	50.5252	3.11417	0.03	8
192	0.800914	223.477	3.13062	28.3819	0.580544	0	3.19908	1660.81	20.5184	0.241477	39.9349	4.51747	10.3839	45.4874	0.974717	28.8247	0.74586	3.18879	10.1913	22.8804	37.9283	63.2046	22.5816	0.241339	54.5465	3.47417	0.03	8
204	2.30998	109.204	3.8122	26.8974	0.267319	0.194424	3.36406	1681.49	18.7475	0.264686	36.2608	6.32533	9.10183	44.4232	0.286689	25.104	1.00459	3.12601	8.53859	21.7166	36.9088	64.3305	22.7815	0.0797795	54.2793	3.83417	0.03	8
216	3.46781	47.3332	3.08733	27.638	0	0	3.40813	1826.57	18.6431	0.528659	37.7677	6.34224	10.3528	44.235	1.41793	28.9021	1.12798	3.35707	6.52203	22.4543	42.7928	62.3511	23.0385	0.0447386	47.9638	4.19417	0.03	8
228	1.48206	152.441	4.42387	25.865	0.0723715	0.396237	3.53385	1917.1	19.9097	0.174914	37.9953	9.71102	10.3361	42.8047	0	25.8693	1.01879	3.58097	5.8087	23.2686	39.8734	64.006	22.564	0.296827	55.8729	4.55417	0.03	8
240	1.89595	55.9295	2.85699	27.0508	0	0	3.5461	1895.28	19.7952	0.438147	37.7646	7.18263	9.86129	44.3959	1.25791	25.7168	1.13573	3.62046	6.08855	23.2664	38.4265	64.7233	21.8822	0.0231578	55.5613	4.91417	0.03	8
0	4	0	1.11	6.06	11.17	4.47	2.5	72.55	6.21	0.97	0.23	0.65	1.5	8.17	5.22	10.84	5.75	2.23	2.12	3.42	8.98	10.7	5.2	2.32	7.62	0.27	0.00201003	9
12	4.617	78.8032	0.997716	8.57934	8.63258	3.25484	2.6291	262.047	6.67837	0.995885	3.94308	3.40222	1.80426	12.3065	10.3412	11.5869	5.04151	2.36137	2.85568	3.27031	9.32865	19.0198	7.90153	2.04094	7.87398	0.294126	0.0020201	9
24	6.97009	69.4133	2.82079	7.97054	8.79261	2.1382	2.47097	259.148	7.80556	0.696423	9.65556	1.21048	2.62693	12.1001	14.9961	10.8684	4.90533	2.20516	5.06715	6.69054	11.8891	18.8129	7.03875	1.91097	12.8345	0.318379	0.00203023	9
36	8.63728	48.0506	6.61705	12.115	7.19957	1.70387	2.47845	426.399	7.20835	0.51672	12.1528	0.737988	2.36723	13.0301	18.6392	14.9643	4.58783	2.57328	6.51839	6.41705	16.2008	22.869	10.3141	1.34685	16.4493	0.342759	0.0020404	9
48	12.2463	37.1878	5.03225	10.3147	5.75193	0.433908	2.27596	471.07	5.71799	0.483699	9.0634	2.3397	3.04895	17.3112	21.4239	14.4083	4.02081	2.84192	6.91206	7.81474	17.5824	26.9038	7.69152	1.387	15.4552	0.367267	0.00205063	9
60	13.5158	50.8506	6.45307	12.6111	5.08443	0.402105	2.89747	672.445	7.50255	0.614786	9.58234	4.21468	4.46134	17.4984	18.7313	14.4972	3.1807	1.89318	13.6505	9.69815	17.7942	24.2185	7.61321	1.21977	18.0753	0.391904	0.00206091	9
72	14.4838	48.5978	8.90933	11.6766	3.73919	0.361248	2.60796	817.728	8.77319	0.757809	15.1172	5.47755	4.1506	23.2477	16.7881	16.2009	3.04439	2.4614	12.9152	8.70177	20.2292	28.3966	9.44768	0.825892	24.7177	0.41667	0.00207124	9
84	15.7997	27.587	8.00127	11.4851	2.27408	0	2.4732	739.538	6.27982	0.686199	13.028	4.57476	3.70949	28.2445	11.0625	17.1993	2.80038	2.64095	18.5934	12.0229	22.0414	29.8769	8.82605	0.887716	26.4153	0.441567	0.00208162	9
96	13.8659	44.2137	10.9137	13.7379	1.42249	0	2.75972	1015.13	6.90868	0.923077	18.1326	5.26246	4.37387	22.0585	7.82659	16.9479	2.10281	2.44456	16.9673	13.3457	22.6551	34.6254	9.52571	0.778487	32.7537	0.525602	0.015	9
108	9.10401	316.565	7.82474	15.959	0.466934	0	2.91862	1100.74	9.87296	0.452669	22.5476	6.58963	6.02345	33.5583	6.83362	20.1583	1.65071	2.82496	20.4839	17.1308	27.5934	37.2156	16.0486	0.181337	37.4742	0.705602	0.015	9
120	8.43858	430.719	8.67898	22.3851	0	0	2.62181	1322.42	12.8362	0.450945	26.9893	5.63997	6.67662	35.6201	2.09954	21.0521	1.22107	2.97786	16.7111	16.8646	29.3339	46.005	17.7003	0.154147	38.2698	0.885602	0.015	9
132	7.07669	443.966	8.03435	17.7464	0.763407	0.347186	2.9456	1388.2	13.1177	0.478023	30.0232	5.78168	7.53025	34.5292	4.32979	21.711	1.30347	2.92223	16.7284	19.3214	35.2033	44.1102	20.1194	0.150484	42.9174	1.0656	0.015	9
144	4.51372	314.657	7.40482	20.4231	0.76806	0	2.85943	1619.32	15.3167	0.47265	31.7013	5.96463	8.08636	40.5209	1.31905	23.8174	1.70582	3.25678	14.5525	17.8839	31.2205	51.8995	19.0221	0.0318958	42.9144	1.2456	0.015	9
156	6.72146	327.102	6.47336	20.0923	0.0683516	0.301628	3.32979	1550.47	14.7199	0.681935	31.6247	6.98955	7.29276	37.0067	1.82267	24.6962	1.13061	3.41453	17.8946	19.9792	37.9506	52.4667	19.3146	0.264486	48.6129	1.4256	0.015	9
168	2.3071	280.832	7.31417	21.6145	0	0.309464	3.06631	1633.17	13.5092	0.57556	30.2909	10.0628	7.96386	35.3855	0	22.4148	0.943263	3.26026	13.1904	21.4166	34.3183	56.2525	16.2929	0.15565	43.2999	1.6056	0.015	9
180	4.79023	353.024	7.7244	19.8956	0	0.63003	2.83785	1565.5	15.7141	0.835586	31.1524	9.98029	8.25755	37.9732	1.53743	25.9902	1.55814	3.32497	15.9389	19.841	36.0422	59.0236	18.7955	0	50.5866	1.7856	0.015	9
192	3.40966	275.802	6.99588	25.3644	0.156524	0	3.06385	1565.56	17.3855	0.623653	33.9705	12.1283	8.17294	42.7913	0.598601	25.0282	1.39336	3.17079	15.4349	20.9552	38.4426	61.518	18.2498	0.0877371	50.3362	1.9656	0.015	9
204	2.88937	299.538	7.44156	24.8416	0	0	3.19534	1680.1	18.1781	0.855708	29.467	12.4726	8.10805	42.8416	1.91551	24.7677	0.963106	3.52802	11.4236	22.9113	38.4038	59.152	13.8965	0.178253	51.6828	2.1456	0.015	9
216	3.73405	249.597	4.41111	23.5094	0	0.418968	3.54216	1589.57	18.871	0.344613	31.8679	15.471	9.37647	44.7198	0	23.2125	0.890861	3.30678	12.9706	20.465	36.5843	60.4832	12.6443	0.068438	48.5441	2.3256	0.015	9
228	2.27763	262.07	5.59516	23.3437	0.0814357	0	3.14412	1556.69	18.9787	0.681761	31.4133	16.0505	9.19408	43.7805	0	25.1172	1.5279	3.43055	11.9067	20.2905	39.3345	64.3271	13.9838	0.10207	51.0764	2.5056	0.015	9
240	2.09922	172.119	4.02207	23.5289	0	0	3.2628	1665.94	19.4032	0.672646	34.1748	17.031	8.51193	45.9993	0	25.512	1.10782	3.5926	15.6848	22.6982	35.4493	65.8199	10.8907	0.109553	50.8125	2.6856	0.015	9
